# Supplementary material for: PKIS: computational identification of protein kinases for experimentally discovered protein phosphorylation sites
Source: BMC Bioinformatics. 2013 Aug 13;14:247. doi: 10.1186/1471-2105-14-247 (PMC3765618; doi:10.1186/1471-2105-14-247)
Supplement: Additional file 1: Table S1 — Multivariate analysis of variance (MANOVA) of the CMS encoded features.In total, 50 kinases pass the statistical test as dictated by the requirements of MANOVA. [file 1471-2105-14-247-S1.xls]

## Sheet: Tabel_S2
Kinase	P-value
ABL1(Abl)	1.7946e-11
ATM	3.5484e-61
ATR	0.020371
AurA	1.3192e-06
AurB	0.00029565
BARK1	8.8376e-05
BTK	0.047247
CaMK2a	5.8957e-08
CDC2	9.2948e-19
CDK2	0.00081295
CDK4	1.4995e-05
CDK7	0.0074264
CHK1	0.0092756
CHK2	0.21247
CK1a	0.00083982
CK1e	0.18392
Ck2alpha	8.4171e-89
DAPK3	0.14096
DNAPK	1.5088e-07
EGFR	0.075862
Erk1(MAPK3)	2.4836e-13
Erk2(MAPK1)	8.6036e-06
Erk5(MAPK7)	0.21075
FGFR1	0.075146
FRAP	0.16821
FYN	5.3199e-06
GSK3B	1.3369e-06
JAK2	1.085e-05
JNK1(MAPK8)	0.0024474
JNK2(MAPK9)	0.19326
LKB1	1.0445e-83
MAPKAPK2	0.033052
MET	0.00041231
p38a(MAPK14)	0.00031465
PAK1	0.00023798
PDK1	1.0685e-61
PKCa	2.9692e-07
PKCb	0.018287
PKCd	0.079566
PKCe	0.016852
PKCz	0.48035
PKG1	0.00087417
PKR	0.019485
PLK1	0.00018075
RET	0.54346
ROCK1	0.28673
RSK1	0.0033939
SYK	1.7188e-33
TTK	0.10864
ZAP70	0.21415
