# Supplementary material for: PKIS: computational identification of protein kinases for experimentally discovered protein phosphorylation sites
Source: BMC Bioinformatics. 2013 Aug 13;14:247. doi: 10.1186/1471-2105-14-247 (PMC3765618; doi:10.1186/1471-2105-14-247)
Supplement: Additional file 3: Table S2 — Cross-classification of specificity among 40 Ser/Thr kinases based on kinase identification models. [file 1471-2105-14-247-S3.xls]

## Sheet: Sheet1
Model	CDC2	PKCa	PDK1	BARK1	CaMK2a	DNAPK	LKB1	FRAP	Ck2alpha	GSK3B	PKR	RSK1	PKCb	CDK7	CK1a	p38a(MAPK14)	CK1e	JNK2(MAPK9)	ATM	MAPKAPK2	DAPK3	JNK1(MAPK8)	PLK1	PAK1	ROCK1	CDK4	PKCe	Erk2(MAPK1)	Erk1(MAPK3)	PKG1	CDK2	CHK1	ATR	PKCd	PKCz	CHK2	AurA	AurB	Erk5(MAPK7)	TTK	Other
CDC2_model	0.276423	1	1	1	1	0.875	1	0.8	1	0.973684	1	1	1	1	1	0.954545	1	1	0.982759	1	1	1	1	1	1	1	1	0.948052	0.942857	1	0.974359	1	1	1	1	0.916667	1	1	1	1	0.996377
PKCa_model	0.98374	0.357143	1	1	1	1	1	1	1	1	1	1	1	1	1	0.976744	1	1	1	1	1	1	0.974359	0.947368	1	1	1	1	0.987013	0.888889	0.981132	1	1	1	1	1	0.954545	1	1	1	0.989515
PDK1_model	1	0.991071	0.793103	1	1	1	1	0.833333	1	1	1	1	1	1	1	0.977273	1	1	1	1	1	1	1	1	1	1	0.9	1	1	1	1	1	1	0.95	1	1	1	1	1	1	0.99536
BARK1_model	1	0.990991	1	0.740741	0.961538	1	1	1	0.959596	0.977273	1	1	1	1	1	0.954545	1	1	0.982759	1	1	1	1	1	1	1	1	1	1	0.9	0.981132	1	1	1	1	1	1	1	1	1	0.990453
CaMK2a_model	1	0.990826	1	1	0.407407	1	1	1	0.98	0.977273	1	1	1	1	1	1	1	1	1	1	1	1	0.948718	1	1	1	1	1	1	1	1	1	1	1	1	1	1	0.894737	1	1	0.992916
DNAPK_model	0.99187	1	1	1	1	0.3125	1	1	0.99	0.977273	1	1	1	0.9375	1	0.954545	1	1	0.964286	1	1	1	1	1	1	1	1	1	1	1	1	0.909091	1	1	1	0.916667	1	1	1	1	0.993039
LKB1_model	1	1	1	1	1	1	0.8125	1	1	1	1	0.909091	1	1	1	1	1	1	1	1	1	1	1	1	1	1	1	1	1	1	1	1	1	1	1	1	1	1	1	1	0.99884
FRAP_model	0.958333	1	1	1	1	1	1	0.615385	1	0.931818	1	1	1	1	1	1	1	1	1	1	1	1	1	1	1	1	1	0.988235	1	1	0.924528	0.909091	1	1	0.909091	1	1	1	1	1	0.99652
Ck2alpha_model	1	1	1	0.923077	0.962963	1	1	1	0.73	1	1	1	0.909091	1	0.857143	1	1	0.9	0.982759	0.95	1	0.95	0.973684	1	1	1	1	1	1	1	1	1	1	1	1	1	1	1	1	1	0.992
GSK3B_model	0.98374	0.991071	1	1	1	1	1	1	0.99	0.5	1	1	1	1	1	1	1	1	1	1	1	1	1	1	1	1	0.9	0.975904	0.961039	1	0.961538	1	1	0.9	1	1	1	1	1	1	0.992941
PKR_model	0.98374	0.982143	1	1	1	1	1	1	1	1	0.909091	1	1	1	1	1	1	1	1	1	1	1	0.974359	1	1	1	1	1	1	1	1	1	1	1	1	1	1	1	1	1	0.99536
RSK1_model	1	1	1	1	1	1	1	1	1	0.976744	1	0.909091	1	1	1	1	1	1	1	1	1	1	1	1	1	1	1	1	1	1	1	1	1	1	1	1	1	1	1	1	1
PKCb_model	0.98374	0.988095	1	1	0.961538	1	1	1	0.989899	1	1	1	0.416667	1	1	1	1	1	1	1	1	1	1	1	0.909091	1	1	1	1	1	0.981132	1	1	1	1	1	0.863636	0.947368	1	1	0.993447
CDK7_model	0.99115	1	1	1	1	0.9375	1	1	1	0.972973	1	1	1	0.4375	0.9375	0.977273	1	0.9	1	1	1	1	0.974359	1	1	0.916667	1	0.975904	0.974026	1	1	1	1	1	1	1	0.954545	1	0.9	1	0.992754
CK1a_model	1	1	1	1	1	1	1	1	0.958763	1	1	1	1	0.9375	0.5	1	1	0.9	0.982759	1	1	0.95	1	0.95	1	1	1	1	1	1	1	0.909091	1	1	1	1	1	1	1	1	0.991765
p38a(MAPK14)_model	0.96748	1	0.965517	1	1	1	1	1	1	1	1	1	1	1	1	0.5	1	1	1	0.95	1	1	1	1	1	0.916667	1	0.974026	0.940299	1	1	1	1	1	1	1	1	1	1	1	0.991637
CK1e_model	1	1	1	1	1	1	1	1	1	0.977273	1	1	1	1	1	0.977273	0.727273	1	1	0.95	1	1	1	0.95	1	1	1	0.976471	1	1	1	1	1	1	1	1	1	1	1	1	0.994118
JNK2(MAPK9)_model	0.96748	1	1	1	1	1	1	0.923077	0.99	1	1	1	1	1	1	0.970588	1	0.4	1	1	1	1	1	1	1	1	1	0.962025	0.958904	1	0.980769	1	1	1	1	1	1	0.95	1	1	0.997576
ATM_model	0.99187	0.973214	1	1	0.962963	1	1	1	0.97	1	1	1	1	1	1	1	1	1	0.637931	1	1	1	0.972973	1	1	1	1	1	1	1	0.980769	1	0.666667	1	1	1	1	1	0.9	1	0.993039
MAPKAPK2_model	1	1	1	1	1	1	1	1	0.99	1	1	1	1	1	1	1	1	1	1	0.25	1	1	1	1	1	1	1	1	1	1	1	1	1	1	1	1	1	1	1	1	0.99652
DAPK3_model	0.98374	1	0.931034	1	1	1	1	1	1	1	1	1	1	0.9375	1	1	1	1	1	1	0.25	1	0.974359	1	0.846154	1	1	1	1	1	1	1	1	1	1	1	1	1	1	1	0.995343
JNK1(MAPK8)_model	0.983607	1	1	1	1	1	1	1	1	0.97619	1	1	1	1	1	0.941176	1	1	0.982759	1	1	0.25	0.972973	1	1	1	1	0.987342	0.958333	1	0.980769	1	1	1	0.909091	1	1	1	1	1	0.995152
PLK1_model	1	1	1	1	1	1	1	1	1	1	1	1	1	1	1	1	1	1	1	1	1	1	0.948718	1	1	1	1	1	1	1	0.981132	1	1	1	1	1	0.954545	0.952381	1	1	0.9942
PAK1_model	1	0.990991	1	1	1	1	1	1	0.98	1	1	1	1	1	1	1	1	1	0.982759	0.941176	1	1	1	0.35	0.923077	1	1	1	1	1	1	1	1	0.95	1	0.916667	1	0.95	1	1	0.994172
ROCK1_model	1	1	1	1	1	1	1	1	0.99	1	1	1	1	1	1	1	1	1	1	1	1	1	1	1	0.923077	1	1	1	1	1	1	1	1	1	1	1	1	1	1	1	1
CDK4_model	0.99115	1	1	1	1	1	1	1	1	0.973684	1	1	1	1	1	0.954545	1	1	1	1	0.916667	1	1	1	0.923077	0.166667	1	1	0.961538	1	1	1	1	1	0.909091	1	1	1	1	1	0.993961
PKCe_model	1	1	1	1	1	1	1	1	1	1	1	1	1	1	1	1	1	1	1	1	1	1	1	1	1	1	0	1	1	1	1	1	1	1	1	1	1	1	1	1	1
Erk2(MAPK1)_model	0.956897	0.991071	1	1	1	1	1	1	1	0.952381	1	1	1	1	1	1	1	1	1	1	1	1	1	1	0.923077	1	1	0.2	0.970588	1	1	1	1	1	1	1	1	1	0.875	1	0.994026
Erk1(MAPK3)_model	0.956522	1	1	1	1	1	1	1	1	0.928571	1	1	1	0.933333	1	0.933333	1	1	1	1	1	1	1	1	1	1	1	1	0.115385	1	1	1	1	1	1	1	1	1	0.875	1	0.994026
PKG1_model	1	1	1	1	1	1	1	1	1	1	1	1	1	1	1	1	1	1	1	1	1	1	1	1	1	1	1	1	1	0.909091	1	1	1	1	1	1	1	1	1	1	1
CDK2_model	0.963636	1	1	0.962963	1	1	1	1	1	1	1	1	1	1	1	1	1	1	1	1	1	1	0.974359	1	1	1	1	1	0.961538	1	0.056604	1	1	1	1	1	0.909091	1	1	1	0.992754
CHK1_model	1	1	1	1	1	1	1	1	1	1	1	1	1	1	1	1	1	1	1	1	1	1	1	1	1	1	1	1	1	1	1	0	1	1	1	1	1	1	1	1	1
ATR_model	1	1	1	1	1	1	1	1	1	1	1	1	1	1	1	1	1	1	1	1	1	1	1	1	1	1	1	1	1	1	1	1	0	1	1	1	1	1	1	1	1
PKCd_model	1	0.988095	0.965517	1	1	1	1	1	1	0.954545	1	1	1	0.9375	1	1	1	1	1	1	1	1	0.974359	1	1	1	1	1	1	0.909091	1	1	1	0.25	1	1	0.863636	0.947368	1	1	0.994758
PKCz_model	1	1	1	1	1	1	1	1	1	1	1	1	1	1	1	1	1	1	1	1	1	1	1	1	1	1	1	1	1	1	1	1	1	1	0	1	1	1	1	1	1
CHK2_model	1	1	1	1	1	1	1	1	1	1	1	1	1	1	1	1	1	1	1	1	1	1	1	1	1	1	1	1	1	1	1	1	1	1	1	0.916667	1	1	1	1	1
AurA_model	0.99187	0.964286	1	1	1	0.9375	1	1	1	1	1	1	0.75	1	1	1	1	1	1	1	0.833333	1	1	0.95	1	1	0.9	0.988235	1	1	0.962264	1	1	0.9	0.909091	1	0.409091	0.894737	0.9	1	0.99652
AurB_model	0.99187	0.982143	1	1	1	1	1	1	1	1	1	1	0.916667	1	1	1	1	1	1	0.95	0.916667	1	1	0.95	0.9	1	0.9	1	1	1	1	1	1	0.95	0.909091	1	0.95	0.52381	1	1	0.99768
Erk5(MAPK7)_model	1	0.991071	1	1	1	1	1	1	0.96	1	1	1	0.916667	1	1	1	1	1	1	1	1	1	1	0.9	1	1	1	1	1	1	1	1	1	1	1	1	1	1	0.8	1	0.989247
TTK_model	0.99187	1	1	1	1	1	1	1	1	1	1	1	1	1	1	1	1	1	1	1	1	1	1	1	1	1	1	1	1	1	1	1	1	1	1	1	0.954545	0.952381	1	0.636364	0.99884
