# Supplementary material for: PKIS: computational identification of protein kinases for experimentally discovered protein phosphorylation sites
Source: BMC Bioinformatics. 2013 Aug 13;14:247. doi: 10.1186/1471-2105-14-247 (PMC3765618; doi:10.1186/1471-2105-14-247)
Supplement: Additional file 4: Table S3 — Cross-classification of specificity among 16 Tyr kinases based on kinase identification models. [file 1471-2105-14-247-S4.xls]

## Sheet: Sheet1
Model	ABL1(Abl)	LYN	PDGFRb	BTK	MET	RET	SRC	EGFR	FYN	SYK	ZAP70	FGFR1	IGF1R	JAK2	LCK	INSR	Other
ABL1(Abl)_model	0.21875	0.967742	1	1	1	1	1	1	1	1	1	1	1	1	1	1	0.985714
LYN_model	1	0.870968	1	1	1	1	1	1	1	0.964286	1	1	1	1	1	1	0.978417
PDGFRb_model	1	1	0.533333	1	1	1	1	1	0.967742	1	0.941176	1	1	1	1	1	0.985714
BTK_model	1	1	1	0	1	1	1	1	1	1	1	1	1	1	1	1	1
MET_model	0.9375	1	1	1	0.571429	1	1	1	1	1	0.941176	1	1	1	1	1	0.992857
RET_model	1	1	1	1	1	0	1	1	1	1	1	1	1	1	1	1	1
SRC_model	1	1	1	1	1	1	0.125	1	1	1	1	1	1	1	1	0.961538	0.985612
EGFR_model	1	1	1	1	1	0.923077	0.98913	0.162162	0.96875	1	1	1	1	1	1	1	0.992857
FYN_model	1	0.954545	1	1	1	1	1	1	0.09375	0.967742	1	1	1	1	0.976744	1	0.992806
SYK_model	1	0.954545	1	1	1	1	1	1	1	0.526316	0.818182	0.947368	1	1	1	1	1
ZAP70_model	1	1	1	1	1	1	0.989583	1	1	0.9375	0.470588	1	1	1	1	1	1
FGFR1_model	0.96875	1	0.933333	1	1	1	0.989583	1	0.96875	1	1	0.263158	1	1	1	1	0.992806
IGF1R_model	1	1	1	1	1	1	0.989247	1	1	1	1	1	0.4	1	1	0.962963	0.992857
JAK2_model	1	1	1	1	1	0.923077	0.989362	1	1	1	1	1	1	0.166667	1	1	0.985401
LCK_model	1	1	1	1	1	1	0.988235	1	0.965517	1	1	1	1	1	0.333333	1	0.992806
INSR_model	1	1	1	1	1	1	0.968421	1	1	1	1	1	0.7	1	1	0.407407	1
