# Supplementary material for: PKIS: computational identification of protein kinases for experimentally discovered protein phosphorylation sites
Source: BMC Bioinformatics. 2013 Aug 13;14:247. doi: 10.1186/1471-2105-14-247 (PMC3765618; doi:10.1186/1471-2105-14-247)
Supplement: Additional file 6: Table S4 — Cross-classification of performance of protein kinases with similar substrate motifs. Some kinase-specific P-site prediction tools (e.g. Musite) cannot distinguish different protein kinases within the same kinase group. For this reason, in this case, cross-classification is not applicable (NA). [file 1471-2105-14-247-S6.xls]

## Sheet: Sheet1
Tools	Kinase	Erk2(MAPK1)	p38a(MAPK14)
PKIS	Erk2(MAPK1)	0.139241	0.939394
	p38a(MAPK14)	0.941558	0.135135
GPS2.1	Erk2(MAPK1)	0.056962	0.90909
	p38a(MAPK14)	0.928571	0
KinasePhos2.0	Erk2(MAPK1)	NA	NA
	p38a(MAPK14)	NA	NA
Musite	Erk2(MAPK1)	NA	NA
	p38a(MAPK14)	NA	NA
PPSP	Erk2(MAPK1)	0.139	0.9091
	p38a(MAPK14)	0.928571	0.027027
Tools	Kinase	LCK	FYN
PKIS	LCK	0.4	0.928571
	FYN	0.916667	0.235294
GPS2.1	LCK	0.133333	0.928571
	FYN	0.916667	0.058824
KinasePhos2.0	LCK	0.133333	0.928571
	FYN	0.916667	0.176471
Musite	LCK	NA	NA
	FYN	NA	NA
PPSP	LCK	0.333333	0.928571
	FYN	0.916667	0.176471
