# Supplementary material for: PKIS: computational identification of protein kinases for experimentally discovered protein phosphorylation sites
Source: BMC Bioinformatics. 2013 Aug 13;14:247. doi: 10.1186/1471-2105-14-247 (PMC3765618; doi:10.1186/1471-2105-14-247)
Supplement: Additional file 8: Table S5 — Statistics of all kinases in PKIS. The PKIS provides 56 kinases with more than 10 positive instances. [file 1471-2105-14-247-S8.xls]

## Sheet: Sheet1
Kinase_name	Positive instances	Negative instances
CDC2	123	1725
PKCa	112	1681
Ck2alpha	100	1683
SRC	96	399
Erk2(MAPK1)	85	1773
Erk1(MAPK3)	78	1780
ATM	58	1843
CDK2	53	1796
LCK	45	447
GSK3B	44	1844
p38a(MAPK14)	44	1817
PLK1	39	1862
SYK	38	459
EGFR	37	460
FYN	32	461
ABL1(Abl)	32	465
LYN	31	461
PDK1	29	1872
BARK1	27	1850
CaMK2a	27	1854
INSR	27	470
AurA	22	1879
AurB	21	1880
JNK1(MAPK8)	20	1823
MAPKAPK2	20	1881
PAK1	20	1873
PKCd	20	1753
FGFR1	19	477
ZAP70	17	480
CDK7	16	1823
CK1a	16	1860
DNAPK	16	1885
LKB1	16	1885
PDGFRb	15	480
BTK	14	483
MET	14	483
FRAP	13	1888
RET	13	484
ROCK1	13	1877
CDK4	12	1826
CHK2	12	1889
DAPK3	12	1886
JAK2	12	482
PKCb	12	1761
TTK	11	1890
CHK1	11	1890
CK1e	11	1874
PKCz	11	1759
PKR	11	1890
PKG1	11	1880
RSK1	11	1869
ATR	10	1891
Erk5(MAPK7)	10	1845
IGF1R	10	487
JNK2(MAPK9)	10	1831
PKCe	10	1763
